# Supplementary material for: Genome Size in the Arenaria ciliata Species Complex (Caryophyllaceae), with Special Focus on A. ciliata subsp. bernensis, a Narrow Endemic of the Swiss Northern Alps
Source: Plants (Basel). 2022 Dec 13;11(24):3489. doi: 10.3390/plants11243489 (PMC9783149; doi:10.3390/plants11243489)
Supplement: Supplementary file 1 [file plants-11-03489-s001.zip]

Archive with 1 entries (1 files):
- plants-2094521-supplementary.pdf
